# Supplementary material for: Local overexpression of Su(H)-MAPK variants affects Notch target gene expression and adult phenotypes in Drosophila
Source: Data Brief. 2015 Nov 10;5:852–63. doi: 10.1016/j.dib.2015.11.004 (PMC4669530; doi:10.1016/j.dib.2015.11.004)
Supplement: Supplementary file 1 — Supplementary material [file mmc1.zip]

Archive with 5 entries (5 files):
- coi_disclosure auer.pdf
- coi_disclosure Nagel.pdf
- coi_disclosure Schulz.pdf
- coi_disclosure Wahl.pdf
- coi_disclosure.pdf
